# Supplementary material for: Sublethal effects of a commercial Bt product and Bt cotton flowers on the bollworm (Helicoverpa zea) with impacts to predation from a lady beetle (Hippodamia convergens)
Source: PLoS One. 2024 May 6;19(5):e0302941. doi: 10.1371/journal.pone.0302941 (PMC11073675; doi:10.1371/journal.pone.0302941)
Supplement: S1 Data — (XLSX) [file pone.0302941.s001.xlsx]

## Sheet: DipelData
LBinstar	Replicate	Day	Diet Treatment	ZEAinstar	ZEAweight_mg	Mortality
1st	1	1	LC20	1	0.1	1
1st	1	1	LC20	1	0.2	1
1st	1	1	LC20	1	0.1	1
1st	1	1	LC20	1	0.1	1
1st	1	1	LC20	1	0.5	1
1st	1	1	LC20	1	0.1	1
1st	1	1	LC20	1	0.1	1
1st	1	1	LC20	1	0.5	0
1st	1	1	LC20	1	0.9	0
1st	1	1	LC20	1	0.2	0
1st	1	1	LC20	1	0.9	1
1st	1	1	LC20	1	0.1	1
1st	1	1	LC50	1	0.1	1
1st	1	1	LC50	1	0.1	0
1st	1	1	LC50	1	0.1	0
1st	1	1	LC50	1	0.1	1
1st	1	1	LC50	1	0.2	1
1st	1	1	LC50	1	0.1	1
1st	1	1	LC50	1	0.1	1
1st	1	1	LC50	1	0.3	0
1st	1	1	LC50	1	0.1	1
1st	1	1	LC50	1	0.2	0
1st	1	1	LC50	1	0.1	0
1st	1	1	LC50	1	0.1	1
1st	1	1	NoDipel	1	0.1	0
1st	1	1	NoDipel	1	0.1	0
1st	1	1	NoDipel	1	0.1	1
1st	1	1	NoDipel	1	0.6	0
1st	1	1	NoDipel	1	0.3	1
1st	1	1	NoDipel	1	0.7	1
1st	1	1	NoDipel	1	0.6	0
1st	1	1	NoDipel	1	0.6	1
1st	1	1	NoDipel	1	0.5	0
1st	1	1	NoDipel	1	0.5	0
1st	1	1	NoDipel	1	0.5	0
1st	1	1	NoDipel	1	0.1	0
3rd	1	1	LC20	1	0.1	1
3rd	1	1	LC20	1	0.2	1
3rd	1	1	LC20	1	0.1	1
3rd	1	1	LC20	1	0.1	1
3rd	1	1	LC20	1	0.1	0
3rd	1	1	LC20	1	0.1	0
3rd	1	1	LC20	1	0.1	1
3rd	1	1	LC20	1	0.1	0
3rd	1	1	LC20	1	0.1	0
3rd	1	1	LC20	1	0.1	1
3rd	1	1	LC20	1	0.3	0
3rd	1	1	LC20	1	0.1	0
3rd	1	1	LC50	1	0.1	0
3rd	1	1	LC50	1	0.1	1
3rd	1	1	LC50	1	0.1	0
3rd	1	1	LC50	1	0.1	1
3rd	1	1	LC50	1	0.1	1
3rd	1	1	LC50	1	0.3	1
3rd	1	1	LC50	1	0.1	1
3rd	1	1	LC50	1	0.1	1
3rd	1	1	LC50	1	0.1	1
3rd	1	1	LC50	1	0.1	0
3rd	1	1	LC50	1	0.2	1
3rd	1	1	LC50	1	0.1	1
3rd	1	1	NoDipel	1	0.1	1
3rd	1	1	NoDipel	1	0.1	1
3rd	1	1	NoDipel	1	0.5	1
3rd	1	1	NoDipel	1	0.4	1
3rd	1	1	NoDipel	1	0.3	0
3rd	1	1	NoDipel	1	0.1	1
3rd	1	1	NoDipel	1	0.1	1
3rd	1	1	NoDipel	1	0.2	1
3rd	1	1	NoDipel	1	0.4	1
3rd	1	1	NoDipel	1	0.1	0
3rd	1	1	NoDipel	1	0.3	1
3rd	1	1	NoDipel	1	0.6	0
1st	1	3	LC20	1	0.1	1
1st	1	3	LC20	2	1.3	0
1st	1	3	LC20	1	0.1	1
1st	1	3	LC20	1	0.1	1
1st	1	3	LC20	1	0.1	0
1st	1	3	LC20	1	0.1	0
1st	1	3	LC20	1	0.4	0
1st	1	3	LC20	1	0.9	0
1st	1	3	LC20	1	0.2	1
1st	1	3	LC20	1	0.8	1
1st	1	3	LC20	1	0.1	0
1st	1	3	LC20	2	0.6	0
1st	1	3	LC50	1	0.4	0
1st	1	3	LC50	1	0.1	0
1st	1	3	LC50	1	0.1	0
1st	1	3	LC50	1	0.2	0
1st	1	3	LC50	1	0.4	1
1st	1	3	LC50	1	0.2	0
1st	1	3	LC50	1	0.1	1
1st	1	3	LC50	1	0.3	0
1st	1	3	LC50	1	0.1	1
1st	1	3	LC50	1	0.1	1
1st	1	3	LC50	1	0.1	1
1st	1	3	LC50	1	0.1	0
1st	1	3	NoDipel	1	0.8	1
1st	1	3	NoDipel	1	1.1	1
1st	1	3	NoDipel	2	1.4	0
1st	1	3	NoDipel	2	1	0
1st	1	3	NoDipel	1	0.5	1
1st	1	3	NoDipel	2	2	0
1st	1	3	NoDipel	2	2.8	0
1st	1	3	NoDipel	1	1	1
1st	1	3	NoDipel	1	0.2	1
1st	1	3	NoDipel	1	0.8	1
1st	1	3	NoDipel	2	2.9	0
1st	1	3	NoDipel	1	1.1	1
3rd	1	3	LC20	1	0.4	1
3rd	1	3	LC20	1	0.1	1
3rd	1	3	LC20	1	0.4	1
3rd	1	3	LC20	1	0.4	0
3rd	1	3	LC20	1	0.2	1
3rd	1	3	LC20	1	0.2	0
3rd	1	3	LC20	1	0.4	1
3rd	1	3	LC20	1	0.4	1
3rd	1	3	LC20	1	0.1	0
3rd	1	3	LC20	1	0.3	0
3rd	1	3	LC20	1	0.2	1
3rd	1	3	LC20	1	0.1	1
3rd	1	3	LC50	1	0.6	0
3rd	1	3	LC50	1	0.1	1
3rd	1	3	LC50	1	0.1	1
3rd	1	3	LC50	1	0.4	1
3rd	1	3	LC50	1	0.1	1
3rd	1	3	LC50	1	0.4	1
3rd	1	3	LC50	1	0.1	0
3rd	1	3	LC50	1	0.5	1
3rd	1	3	LC50	1	0.1	1
3rd	1	3	LC50	1	0.1	0
3rd	1	3	LC50	1	0.1	1
3rd	1	3	LC50	1	0.1	1
3rd	1	3	NoDipel	2	1.5	1
3rd	1	3	NoDipel	2	1.9	1
3rd	1	3	NoDipel	2	1.7	1
3rd	1	3	NoDipel	2	1	1
3rd	1	3	NoDipel	2	1.6	1
3rd	1	3	NoDipel	2	1.7	0
3rd	1	3	NoDipel	2	2.6	0
3rd	1	3	NoDipel	2	0.9	1
3rd	1	3	NoDipel	2	1.4	1
3rd	1	3	NoDipel	2	1.2	0
3rd	1	3	NoDipel	2	1.4	1
3rd	1	3	NoDipel	2	1.1	1
1st	1	5	LC20	2	0.4	0
1st	1	5	LC20	2	0.9	1
1st	1	5	LC20	2	1	0
1st	1	5	LC20	2	0.9	0
1st	1	5	LC20	2	1.7	0
1st	1	5	LC20	2	0.6	0
1st	1	5	LC20	2	1.3	0
1st	1	5	LC20	2	1.1	0
1st	1	5	LC20	2	1.1	0
1st	1	5	LC20	2	1.7	0
1st	1	5	LC20	2	1.8	0
1st	1	5	LC20	2	0.6	0
1st	1	5	LC50	1	0.1	1
1st	1	5	LC50	2	0.2	1
1st	1	5	LC50	1	0.1	1
1st	1	5	LC50	2	0.5	0
1st	1	5	LC50	1	0.1	1
1st	1	5	LC50	1	0.7	0
1st	1	5	LC50	1	0.3	0
1st	1	5	LC50	2	0.7	0
1st	1	5	LC50	2	0.4	0
1st	1	5	LC50	1	0.4	1
1st	1	5	LC50	2	0.5	0
1st	1	5	LC50	1	0.3	1
1st	1	5	NoDipel	2	1.2	0
1st	1	5	NoDipel	3	14.8	0
1st	1	5	NoDipel	3	7.5	0
1st	1	5	NoDipel	3	7.2	0
1st	1	5	NoDipel	2	3.1	0
1st	1	5	NoDipel	3	10.6	0
1st	1	5	NoDipel	3	3.8	0
1st	1	5	NoDipel	3	10.2	0
1st	1	5	NoDipel	3	11.8	0
1st	1	5	NoDipel	3	8.2	0
1st	1	5	NoDipel	3	17.6	0
1st	1	5	NoDipel	3	11.4	0
3rd	1	5	LC20	2	1.2	1
3rd	1	5	LC20	1	0.6	1
3rd	1	5	LC20	2	1.5	1
3rd	1	5	LC20	2	1	1
3rd	1	5	LC20	2	2.5	1
3rd	1	5	LC20	2	1.3	0
3rd	1	5	LC20	1	0.3	1
3rd	1	5	LC20	2	0.7	0
3rd	1	5	LC20	2	0.3	1
3rd	1	5	LC20	2	1	1
3rd	1	5	LC20	2	2	1
3rd	1	5	LC20	2	0.4	1
3rd	1	5	LC50	1	0.7	1
3rd	1	5	LC50	1	0.6	1
3rd	1	5	LC50	1	0.5	1
3rd	1	5	LC50	1	0.7	1
3rd	1	5	LC50	2	0.8	1
3rd	1	5	LC50	1	0.3	1
3rd	1	5	LC50	2	0.9	1
3rd	1	5	LC50	2	0.5	0
3rd	1	5	LC50	1	0.7	1
3rd	1	5	LC50	1	0.5	1
3rd	1	5	LC50	1	0.1	1
3rd	1	5	LC50	2	0.7	1
3rd	1	5	NoDipel	3	9.3	0
3rd	1	5	NoDipel	3	7.6	0
3rd	1	5	NoDipel	3	7.8	0
3rd	1	5	NoDipel	3	5.6	0
3rd	1	5	NoDipel	3	6	0
3rd	1	5	NoDipel	3	8.7	0
3rd	1	5	NoDipel	3	7	0
3rd	1	5	NoDipel	3	9.5	0
3rd	1	5	NoDipel	3	10	0
3rd	1	5	NoDipel	3	7.5	0
3rd	1	5	NoDipel	3	10	0
3rd	1	5	NoDipel	3	11.3	0
1st	1	7	LC20	2	2.2	0
1st	1	7	LC20	2	1.6	0
1st	1	7	LC20	2	0.8	0
1st	1	7	LC20	2	1.9	0
1st	1	7	LC20	2	2.5	0
1st	1	7	LC20	2	0.3	0
1st	1	7	LC20	2	1.3	0
1st	1	7	LC20	3	2.9	0
1st	1	7	LC20	2	1.9	0
1st	1	7	LC20	3	3.2	0
1st	1	7	LC20	3	3.1	0
1st	1	7	LC20	3	2.9	0
1st	1	7	LC50	2	0.1	0
1st	1	7	LC50	2	0.4	1
1st	1	7	LC50	2	1.1	0
1st	1	7	LC50	1	0.1	1
1st	1	7	LC50	2	1.6	0
1st	1	7	LC50	2	0.4	1
1st	1	7	LC50	2	0.6	0
1st	1	7	LC50	2	1.1	0
1st	1	7	LC50	2	0.5	0
1st	1	7	LC50	2	0.9	0
1st	1	7	LC50	2	0.4	0
1st	1	7	LC50	2	0.9	0
1st	1	7	NoDipel	4	19.6	1
1st	1	7	NoDipel	4	49.7	0
1st	1	7	NoDipel	4	44.8	0
1st	1	7	NoDipel	4	47.3	0
1st	1	7	NoDipel	4	35.7	0
1st	1	7	NoDipel	4	56	0
1st	1	7	NoDipel	4	38.6	0
1st	1	7	NoDipel	4	31.2	0
1st	1	7	NoDipel	4	36.4	0
1st	1	7	NoDipel	4	48.6	0
1st	1	7	NoDipel	4	42.1	0
1st	1	7	NoDipel	4	9.7	0
3rd	1	7	LC20	2	2.7	1
3rd	1	7	LC20	3	11.2	0
3rd	1	7	LC20	2	1.4	1
3rd	1	7	LC20	3	5.2	0
3rd	1	7	LC20	3	3.4	0
3rd	1	7	LC20	3	2.4	1
3rd	1	7	LC20	3	3.1	1
3rd	1	7	LC20	2	1.7	1
3rd	1	7	LC20	2	2.5	1
3rd	1	7	LC20	2	2.2	1
3rd	1	7	LC20	3	4.9	0
3rd	1	7	LC20	2	1.4	0
3rd	1	7	LC50	1	0.3	1
3rd	1	7	LC50	2	1.6	1
3rd	1	7	LC50	2	1.7	1
3rd	1	7	LC50	2	1.9	0
3rd	1	7	LC50	1	0.1	1
3rd	1	7	LC50	2	1.8	1
3rd	1	7	LC50	2	1.3	1
3rd	1	7	LC50	2	4.2	0
3rd	1	7	LC50	1	0.1	0
3rd	1	7	LC50	2	1.9	1
3rd	1	7	LC50	3	6	0
3rd	1	7	LC50	2	1	1
3rd	1	7	NoDipel	4	30.1	0
3rd	1	7	NoDipel	3	15.4	0
3rd	1	7	NoDipel	4	29.4	0
3rd	1	7	NoDipel	3	21	0
3rd	1	7	NoDipel	4	51.7	0
3rd	1	7	NoDipel	4	47.4	0
3rd	1	7	NoDipel	4	28.4	0
3rd	1	7	NoDipel	4	28.9	0
3rd	1	7	NoDipel	4	22	1
3rd	1	7	NoDipel	4	30.1	0
3rd	1	7	NoDipel	3	21.3	0
3rd	1	7	NoDipel	3	21.7	1
1st	1	9	LC20	3	4	0
1st	1	9	LC20	3	3.9	0
1st	1	9	LC20	3	9.2	0
1st	1	9	LC20	3	6.7	0
1st	1	9	LC20	3	5.6	1
1st	1	9	LC20	3	2.7	0
1st	1	9	LC20	3	7.3	0
1st	1	9	LC20	2	2.1	0
1st	1	9	LC20	3	8.5	0
1st	1	9	LC20	3	8.3	0
1st	1	9	LC20	3	9.9	0
1st	1	9	LC20	2	1.4	0
1st	1	9	LC50	1	0.1	1
1st	1	9	LC50	2	0.5	0
1st	1	9	LC50	3	11.3	0
1st	1	9	LC50	3	1.1	0
1st	1	9	LC50	2	2.5	0
1st	1	9	LC50	3	2.2	0
1st	1	9	LC50	2	1.1	0
1st	1	9	LC50	2	0.2	1
1st	1	9	LC50	2	1.3	0
1st	1	9	LC50	2	0.7	0
1st	1	9	LC50	3	3.5	0
1st	1	9	LC50	2	1.9	0
1st	1	9	NoDipel	4	105	1
1st	1	9	NoDipel	4	87.5	0
1st	1	9	NoDipel	4	61.6	0
1st	1	9	NoDipel	4	81.9	0
1st	1	9	NoDipel	4	61.8	0
1st	1	9	NoDipel	4	120.8	0
1st	1	9	NoDipel	4	115.1	0
1st	1	9	NoDipel	4	59.2	0
1st	1	9	NoDipel	4	55.5	0
1st	1	9	NoDipel	4	86.9	0
1st	1	9	NoDipel	3	44.3	0
1st	1	9	NoDipel	4	114.6	0
3rd	1	9	LC20	3	7.5	0
3rd	1	9	LC20	2	1.2	1
3rd	1	9	LC20	3	6.6	0
3rd	1	9	LC20	3	5.3	0
3rd	1	9	LC20	3	9.5	0
3rd	1	9	LC20	3	8.4	0
3rd	1	9	LC20	3	5.7	0
3rd	1	9	LC20	3	8.8	0
3rd	1	9	LC20	2	1.6	0
3rd	1	9	LC20	2	3.1	0
3rd	1	9	LC20	3	4.4	0
3rd	1	9	LC20	3	3.8	1
3rd	1	9	LC50	3	3.7	0
3rd	1	9	LC50	3	9.2	0
3rd	1	9	LC50	3	2.6	1
3rd	1	9	LC50	2	2.6	1
3rd	1	9	LC50	2	1	1
3rd	1	9	LC50	2	1	1
3rd	1	9	LC50	3	2.6	1
3rd	1	9	LC50	3	2.2	1
3rd	1	9	LC50	2	0.9	1
3rd	1	9	LC50	2	1	1
3rd	1	9	LC50	3	2.6	0
3rd	1	9	LC50	3	2.8	1
3rd	1	9	NoDipel	3	88.3	0
3rd	1	9	NoDipel	3	118.4	0
3rd	1	9	NoDipel	3	135	0
3rd	1	9	NoDipel	3	101.6	0
3rd	1	9	NoDipel	3	58.9	0
3rd	1	9	NoDipel	3	95.7	0
3rd	1	9	NoDipel	3	109.6	0
3rd	1	9	NoDipel	3	110.9	0
3rd	1	9	NoDipel	3	96.7	0
3rd	1	9	NoDipel	3	124.3	0
3rd	1	9	NoDipel	3	106.2	0
3rd	1	9	NoDipel	3	116.1	0
1st	2	1	LC20	1	0.5	0
1st	2	1	LC20	1	0.1	1
1st	2	1	LC20	1	0.1	1
1st	2	1	LC20	1	0.4	1
1st	2	1	LC20	1	0.1	0
1st	2	1	LC20	1	0.1	1
1st	2	1	LC20	1	0.2	0
1st	2	1	LC20	1	0.1	1
1st	2	1	LC20	1	0.2	1
1st	2	1	LC20	1	0.1	1
1st	2	1	LC50	1	0.4	1
1st	2	1	LC50	1	0.1	0
1st	2	1	LC50	1	0.1	1
1st	2	1	LC50	1	0.1	1
1st	2	1	LC50	1	0.1	1
1st	2	1	LC50	1	0.2	1
1st	2	1	LC50	1	0.3	1
1st	2	1	LC50	1	0.1	0
1st	2	1	LC50	1	0.1	1
1st	2	1	LC50	1	0.3	1
1st	2	1	NoDipel	1	0.3	1
1st	2	1	NoDipel	1	0.1	1
1st	2	1	NoDipel	1	0.7	1
1st	2	1	NoDipel	1	0.2	0
1st	2	1	NoDipel	1	0.4	0
1st	2	1	NoDipel	1	0.5	0
1st	2	1	NoDipel	1	0.5	1
1st	2	1	NoDipel	1	0.1	1
1st	2	1	NoDipel	1	0.6	1
1st	2	1	NoDipel	1	0.7	0
3rd	2	1	LC20	1	0.1	1
3rd	2	1	LC20	1	0.1	1
3rd	2	1	LC20	1	0.2	1
3rd	2	1	LC20	1	0.3	1
3rd	2	1	LC20	1	0.1	1
3rd	2	1	LC20	1	0.1	1
3rd	2	1	LC20	1	0.1	1
3rd	2	1	LC20	1	0.1	1
3rd	2	1	LC20	1	0.1	1
3rd	2	1	LC20	1	0.1	1
3rd	2	1	LC50	1	0.1	1
3rd	2	1	LC50	1	0.1	1
3rd	2	1	LC50	1	0.1	1
3rd	2	1	LC50	1	0.1	1
3rd	2	1	LC50	1	0.1	1
3rd	2	1	LC50	1	0.1	1
3rd	2	1	LC50	1	0.1	1
3rd	2	1	LC50	1	0.1	1
3rd	2	1	LC50	1	0.1	1
3rd	2	1	LC50	1	0.1	1
3rd	2	1	NoDipel	1	0.6	1
3rd	2	1	NoDipel	1	0.3	1
3rd	2	1	NoDipel	1	0.1	1
3rd	2	1	NoDipel	1	0.9	1
3rd	2	1	NoDipel	1	0.4	1
3rd	2	1	NoDipel	1	0.2	1
3rd	2	1	NoDipel	1	0.1	1
3rd	2	1	NoDipel	1	0.2	1
3rd	2	1	NoDipel	1	0.1	1
3rd	2	1	NoDipel	1	0.3	1
1st	2	3	LC20	1	0.1	1
1st	2	3	LC20	1	0.2	0
1st	2	3	LC20	1	0.1	1
1st	2	3	LC20	1	0.3	1
1st	2	3	LC20	1	0.1	1
1st	2	3	LC20	1	0.1	0
1st	2	3	LC20	1	0.2	0
1st	2	3	LC20	2	0.9	0
1st	2	3	LC20	1	0.7	1
1st	2	3	LC20	1	0.3	1
1st	2	3	LC50	1	0.3	1
1st	2	3	LC50	1	0.4	1
1st	2	3	LC50	1	0.3	0
1st	2	3	LC50	1	0.3	0
1st	2	3	LC50	1	0.1	1
1st	2	3	LC50	2	0.9	0
1st	2	3	LC50	1	0.8	0
1st	2	3	LC50	1	0.8	0
1st	2	3	LC50	1	0.2	0
1st	2	3	LC50	1	0.1	0
1st	2	3	NoDipel	2	2	0
1st	2	3	NoDipel	2	2.8	0
1st	2	3	NoDipel	2	2.9	0
1st	2	3	NoDipel	2	1.4	0
1st	2	3	NoDipel	1	1	1
1st	2	3	NoDipel	2	1.5	0
1st	2	3	NoDipel	2	2.2	0
1st	2	3	NoDipel	2	2.3	0
1st	2	3	NoDipel	2	3.4	0
1st	2	3	NoDipel	2	2.6	0
3rd	2	3	LC20	1	0.3	1
3rd	2	3	LC20	1	0.9	1
3rd	2	3	LC20	1	0.5	1
3rd	2	3	LC20	1	0.7	1
3rd	2	3	LC20	1	0.2	1
3rd	2	3	LC20	1	0.4	0
3rd	2	3	LC20	1	1	1
3rd	2	3	LC20	1	0.1	1
3rd	2	3	LC20	1	0.7	1
3rd	2	3	LC20	1	0.6	1
3rd	2	3	LC50	1	0.2	1
3rd	2	3	LC50	1	0.3	1
3rd	2	3	LC50	1	0.2	1
3rd	2	3	LC50	1	0.5	1
3rd	2	3	LC50	1	0.2	1
3rd	2	3	LC50	1	0.1	1
3rd	2	3	LC50	1	0.1	1
3rd	2	3	LC50	1	0.1	1
3rd	2	3	LC50	1	0.2	1
3rd	2	3	LC50	1	0.3	1
3rd	2	3	NoDipel	2	2.5	0
3rd	2	3	NoDipel	2	2.8	0
3rd	2	3	NoDipel	2	3.5	1
3rd	2	3	NoDipel	2	1.5	1
3rd	2	3	NoDipel	2	1.2	1
3rd	2	3	NoDipel	2	4	1
3rd	2	3	NoDipel	2	4.5	0
3rd	2	3	NoDipel	2	3.3	1
3rd	2	3	NoDipel	2	5.3	1
3rd	2	3	NoDipel	2	2.6	1
1st	2	5	LC20	2	0.5	0
1st	2	5	LC20	2	1.4	0
1st	2	5	LC20	1	0.2	1
1st	2	5	LC20	2	1.1	0
1st	2	5	LC20	1	0.7	1
1st	2	5	LC20	2	0.8	0
1st	2	5	LC20	1	0.3	0
1st	2	5	LC20	1	0.3	1
1st	2	5	LC20	2	1	0
1st	2	5	LC20	2	2.8	0
1st	2	5	LC50	2	0.7	0
1st	2	5	LC50	2	2	0
1st	2	5	LC50	2	0.6	0
1st	2	5	LC50	2	0.5	0
1st	2	5	LC50	2	2	0
1st	2	5	LC50	1	0.1	1
1st	2	5	LC50	2	0.9	0
1st	2	5	LC50	2	3.8	0
1st	2	5	LC50	2	0.7	0
1st	2	5	LC50	2	2	0
1st	2	5	NoDipel	2	8.4	1
1st	2	5	NoDipel	3	19.4	0
1st	2	5	NoDipel	3	17.7	0
1st	2	5	NoDipel	3	19.9	0
1st	2	5	NoDipel	3	4.1	0
1st	2	5	NoDipel	3	9.4	0
1st	2	5	NoDipel	3	20.1	0
1st	2	5	NoDipel	3	18.6	0
1st	2	5	NoDipel	3	20.8	0
1st	2	5	NoDipel	3	17	0
3rd	2	5	LC20	2	0.6	1
3rd	2	5	LC20	2	3.2	0
3rd	2	5	LC20	2	1.2	1
3rd	2	5	LC20	2	1.1	0
3rd	2	5	LC20	2	0.9	0
3rd	2	5	LC20	2	2.1	0
3rd	2	5	LC20	2	1.2	0
3rd	2	5	LC20	2	2.6	0
3rd	2	5	LC20	2	0.7	0
3rd	2	5	LC20	2	0.9	0
3rd	2	5	LC50	1	0.5	1
3rd	2	5	LC50	1	0.5	1
3rd	2	5	LC50	1	0.5	1
3rd	2	5	LC50	2	1.2	1
3rd	2	5	LC50	1	0.7	1
3rd	2	5	LC50	1	0.2	1
3rd	2	5	LC50	1	0.1	1
3rd	2	5	LC50	2	0.5	1
3rd	2	5	LC50	1	0.3	1
3rd	2	5	LC50	2	0.9	1
3rd	2	5	NoDipel	3	19.7	0
3rd	2	5	NoDipel	3	13.2	0
3rd	2	5	NoDipel	3	20.7	0
3rd	2	5	NoDipel	3	13.2	0
3rd	2	5	NoDipel	3	23.9	0
3rd	2	5	NoDipel	3	21.7	0
3rd	2	5	NoDipel	3	28.2	0
3rd	2	5	NoDipel	3	17.4	0
3rd	2	5	NoDipel	3	8.8	0
3rd	2	5	NoDipel	3	20.6	1
1st	2	7	LC20	3	6.6	0
1st	2	7	LC20	3	2.7	0
1st	2	7	LC20	2	2.3	0
1st	2	7	LC20	2	2.7	0
1st	2	7	LC20	2	1.4	0
1st	2	7	LC20	3	4.3	0
1st	2	7	LC20	3	6.2	0
1st	2	7	LC20	3	5.8	0
1st	2	7	LC20	2	1.8	0
1st	2	7	LC20	3	3.2	0
1st	2	7	LC50	3	10	0
1st	2	7	LC50	2	2.9	0
1st	2	7	LC50	2	0.3	0
1st	2	7	LC50	2	0.7	0
1st	2	7	LC50	2	2.8	0
1st	2	7	LC50	2	1.9	0
1st	2	7	LC50	3	6.7	0
1st	2	7	LC50	2	2.9	0
1st	2	7	LC50	3	11.3	0
1st	2	7	LC50	3	10.6	0
1st	2	7	NoDipel	4	65.1	0
1st	2	7	NoDipel	4	76.3	0
1st	2	7	NoDipel	4	49.6	0
1st	2	7	NoDipel	4	80.4	0
1st	2	7	NoDipel	4	74.2	0
1st	2	7	NoDipel	4	54	0
1st	2	7	NoDipel	4	48.6	0
1st	2	7	NoDipel	4	53	0
1st	2	7	NoDipel	4	70.5	0
1st	2	7	NoDipel	4	56.4	0
3rd	2	7	LC20	2	2.3	1
3rd	2	7	LC20	3	4.3	0
3rd	2	7	LC20	2	3.1	1
3rd	2	7	LC20	2	0.8	0
3rd	2	7	LC20	2	2.1	1
3rd	2	7	LC20	2	2.9	0
3rd	2	7	LC20	2	2.6	0
3rd	2	7	LC20	2	2.1	1
3rd	2	7	LC20	2	3.1	0
3rd	2	7	LC20	2	2.1	0
3rd	2	7	LC50	2	0.8	1
3rd	2	7	LC50	1	0.4	1
3rd	2	7	LC50	2	0.8	1
3rd	2	7	LC50	2	0.4	1
3rd	2	7	LC50	2	1.5	1
3rd	2	7	LC50	2	2	1
3rd	2	7	LC50	2	1.1	1
3rd	2	7	LC50	2	1.2	1
3rd	2	7	LC50	2	0.9	1
3rd	2	7	LC50	2	1.1	1
3rd	2	7	NoDipel	4	64.8	0
3rd	2	7	NoDipel	4	33.4	0
3rd	2	7	NoDipel	4	47.3	0
3rd	2	7	NoDipel	4	51.7	0
3rd	2	7	NoDipel	4	63.4	0
3rd	2	7	NoDipel	4	57.4	0
3rd	2	7	NoDipel	4	28.4	0
3rd	2	7	NoDipel	4	88.4	0
3rd	2	7	NoDipel	4	61.3	0
3rd	2	7	NoDipel	4	26.3	0
1st	2	9	LC20	4	77.8	0
1st	2	9	LC20	3	8.5	0
1st	2	9	LC20	3	16	0
1st	2	9	LC20	3	14.1	0
1st	2	9	LC20	3	12.5	0
1st	2	9	LC20	4	43.2	0
1st	2	9	LC20	4	48.3	0
1st	2	9	LC20	3	10	0
1st	2	9	LC20	3	10.3	0
1st	2	9	LC20	3	8.5	0
1st	2	9	LC50	2	1.7	0
1st	2	9	LC50	2	2	0
1st	2	9	LC50	3	2.8	0
1st	2	9	LC50	3	2.9	0
1st	2	9	LC50	2	0.8	0
1st	2	9	LC50	3	9.1	0
1st	2	9	LC50	3	10.2	0
1st	2	9	LC50	4	14.9	0
1st	2	9	LC50	4	39.3	0
1st	2	9	LC50	3	5.2	0
1st	2	9	NoDipel	4	114.3	0
1st	2	9	NoDipel	4	126.8	0
1st	2	9	NoDipel	4	49.9	0
1st	2	9	NoDipel	4	83.7	0
1st	2	9	NoDipel	4	112.2	0
1st	2	9	NoDipel	4	131.1	0
1st	2	9	NoDipel	4	107.3	0
1st	2	9	NoDipel	4	141.1	0
1st	2	9	NoDipel	5	191.9	0
1st	2	9	NoDipel	5	147.5	0
3rd	2	9	LC20	3	9.1	0
3rd	2	9	LC20	3	13.5	0
3rd	2	9	LC20	3	11.1	0
3rd	2	9	LC20	3	8	0
3rd	2	9	LC20	3	6.7	0
3rd	2	9	LC20	3	10	0
3rd	2	9	LC20	3	10.8	0
3rd	2	9	LC20	3	6.8	0
3rd	2	9	LC20	3	13	0
3rd	2	9	LC20	3	5.6	0
3rd	2	9	LC50	3	4.4	0
3rd	2	9	LC50	2	0.7	1
3rd	2	9	LC50	3	4.2	0
3rd	2	9	LC50	2	0.9	1
3rd	2	9	LC50	2	0.4	1
3rd	2	9	LC50	2	1.1	1
3rd	2	9	LC50	2	0.4	1
3rd	2	9	LC50	3	3.9	0
3rd	2	9	LC50	3	2.8	0
3rd	2	9	LC50	2	0.3	1
3rd	2	9	NoDipel	4	130.1	0
3rd	2	9	NoDipel	4	103.4	0
3rd	2	9	NoDipel	4	117.6	0
3rd	2	9	NoDipel	5	194.3	0
3rd	2	9	NoDipel	4	124.4	0
3rd	2	9	NoDipel	5	164.2	0
3rd	2	9	NoDipel	4	127.6	0
3rd	2	9	NoDipel	5	171.1	1
3rd	2	9	NoDipel	4	110.5	0
3rd	2	9	NoDipel	4	114.2	0
1st	3	1	LC20	1	0.1	1
1st	3	1	LC20	1	0.1	1
1st	3	1	LC20	1	0.1	1
1st	3	1	LC20	1	0.1	0
1st	3	1	LC20	1	0.2	1
1st	3	1	LC20	1	0.1	1
1st	3	1	LC20	1	0.1	0
1st	3	1	LC20	1	0.1	1
1st	3	1	LC20	1	0.3	0
1st	3	1	LC20	1	0.1	0
1st	3	1	LC50	1	0.1	1
1st	3	1	LC50	1	0.3	0
1st	3	1	LC50	1	0.1	1
1st	3	1	LC50	1	0.1	1
1st	3	1	LC50	1	0.1	0
1st	3	1	LC50	1	0.1	1
1st	3	1	LC50	1	0.1	1
1st	3	1	LC50	1	0.1	0
1st	3	1	LC50	1	0.1	1
1st	3	1	LC50	1	0.1	1
1st	3	1	NoDipel	1	0.4	1
1st	3	1	NoDipel	1	0.4	1
1st	3	1	NoDipel	1	0.1	0
1st	3	1	NoDipel	1	0.2	1
1st	3	1	NoDipel	1	0.4	0
1st	3	1	NoDipel	1	0.1	1
1st	3	1	NoDipel	1	0.1	1
1st	3	1	NoDipel	1	0.4	0
1st	3	1	NoDipel	1	0.6	1
1st	3	1	NoDipel	1	0.2	1
3rd	3	1	LC20	1	0.1	1
3rd	3	1	LC20	1	0.1	1
3rd	3	1	LC20	1	0.1	1
3rd	3	1	LC20	1	0.2	1
3rd	3	1	LC20	1	0.3	1
3rd	3	1	LC20	1	0.4	1
3rd	3	1	LC20	1	0.3	1
3rd	3	1	LC20	1	0.1	1
3rd	3	1	LC20	1	0.1	1
3rd	3	1	LC20	1	0.2	1
3rd	3	1	LC50	1	0.1	1
3rd	3	1	LC50	1	0.1	1
3rd	3	1	LC50	1	0.1	1
3rd	3	1	LC50	1	0.1	1
3rd	3	1	LC50	1	0.1	1
3rd	3	1	LC50	1	0.1	1
3rd	3	1	LC50	1	0.1	1
3rd	3	1	LC50	1	0.1	1
3rd	3	1	LC50	1	0.1	1
3rd	3	1	LC50	1	0.1	1
3rd	3	1	NoDipel	1	0.6	1
3rd	3	1	NoDipel	1	0.1	1
3rd	3	1	NoDipel	1	0.2	1
3rd	3	1	NoDipel	1	0.1	1
3rd	3	1	NoDipel	1	0.5	1
3rd	3	1	NoDipel	1	0.4	1
3rd	3	1	NoDipel	1	0.1	1
3rd	3	1	NoDipel	1	0.3	1
3rd	3	1	NoDipel	1	0.3	1
3rd	3	1	NoDipel	1	0.2	1
1st	3	3	LC20	1	0.4	0
1st	3	3	LC20	1	0.6	1
1st	3	3	LC20	1	0.2	1
1st	3	3	LC20	1	0.9	1
1st	3	3	LC20	1	0.9	1
1st	3	3	LC20	1	0.5	1
1st	3	3	LC20	1	0.7	0
1st	3	3	LC20	1	0.5	1
1st	3	3	LC20	1	0.3	0
1st	3	3	LC20	1	0.4	1
1st	3	3	LC50	1	0.9	0
1st	3	3	LC50	1	0.1	1
1st	3	3	LC50	2	1.2	0
1st	3	3	LC50	1	0.3	0
1st	3	3	LC50	1	0.4	1
1st	3	3	LC50	1	0.4	0
1st	3	3	LC50	1	0.5	0
1st	3	3	LC50	2	1	0
1st	3	3	LC50	1	0.6	0
1st	3	3	LC50	1	0.1	0
1st	3	3	NoDipel	2	3.5	0
1st	3	3	NoDipel	1	0.7	1
1st	3	3	NoDipel	1	1.4	1
1st	3	3	NoDipel	2	3.3	0
1st	3	3	NoDipel	2	3.1	0
1st	3	3	NoDipel	2	2.5	0
1st	3	3	NoDipel	2	2.2	0
1st	3	3	NoDipel	1	1.2	1
1st	3	3	NoDipel	2	1.8	0
1st	3	3	NoDipel	2	2.2	0
3rd	3	3	LC20	2	0.8	1
3rd	3	3	LC20	1	0.6	0
3rd	3	3	LC20	1	0.7	1
3rd	3	3	LC20	1	0.6	1
3rd	3	3	LC20	1	1.1	1
3rd	3	3	LC20	1	0.3	1
3rd	3	3	LC20	2	1.4	1
3rd	3	3	LC20	1	0.7	0
3rd	3	3	LC20	1	0.2	1
3rd	3	3	LC20	1	0.3	1
3rd	3	3	LC50	1	0.1	1
3rd	3	3	LC50	1	0.2	1
3rd	3	3	LC50	1	0.5	1
3rd	3	3	LC50	1	0.1	1
3rd	3	3	LC50	1	0.2	1
3rd	3	3	LC50	1	0.1	1
3rd	3	3	LC50	1	0.1	0
3rd	3	3	LC50	1	0.6	1
3rd	3	3	LC50	1	0.1	0
3rd	3	3	LC50	1	0.1	1
3rd	3	3	NoDipel	2	4.7	0
3rd	3	3	NoDipel	2	1.7	0
3rd	3	3	NoDipel	2	3.8	0
3rd	3	3	NoDipel	2	4.2	0
3rd	3	3	NoDipel	2	3.1	0
3rd	3	3	NoDipel	2	4.7	1
3rd	3	3	NoDipel	2	4.3	0
3rd	3	3	NoDipel	2	2.9	0
3rd	3	3	NoDipel	2	2.7	0
3rd	3	3	NoDipel	2	3.4	0
1st	3	5	LC20	1	0.2	1
1st	3	5	LC20	2	3.1	0
1st	3	5	LC20	2	3.8	0
1st	3	5	LC20	2	2.4	0
1st	3	5	LC20	2	2.4	0
1st	3	5	LC20	2	2	1
1st	3	5	LC20	1	0.8	1
1st	3	5	LC20	2	3.1	0
1st	3	5	LC20	1	0.1	0
1st	3	5	LC20	2	3.4	0
1st	3	5	LC50	2	3.3	0
1st	3	5	LC50	2	0.8	0
1st	3	5	LC50	2	1.2	0
1st	3	5	LC50	2	0.6	0
1st	3	5	LC50	2	2.3	0
1st	3	5	LC50	1	0.1	0
1st	3	5	LC50	2	4	0
1st	3	5	LC50	2	4.2	0
1st	3	5	LC50	2	0.5	0
1st	3	5	LC50	2	1.4	0
1st	3	5	NoDipel	3	15.4	0
1st	3	5	NoDipel	3	14.2	0
1st	3	5	NoDipel	3	11.6	0
1st	3	5	NoDipel	3	19.1	0
1st	3	5	NoDipel	3	16.4	0
1st	3	5	NoDipel	3	11.8	0
1st	3	5	NoDipel	3	13.7	0
1st	3	5	NoDipel	3	19.9	0
1st	3	5	NoDipel	3	10.8	0
1st	3	5	NoDipel	3	14.2	0
3rd	3	5	LC20	2	0.8	0
3rd	3	5	LC20	2	1.7	0
3rd	3	5	LC20	2	0.9	1
3rd	3	5	LC20	2	1	0
3rd	3	5	LC20	2	1	0
3rd	3	5	LC20	2	1.2	1
3rd	3	5	LC20	2	2.7	0
3rd	3	5	LC20	2	0.4	1
3rd	3	5	LC20	2	1.3	0
3rd	3	5	LC20	2	0.9	0
3rd	3	5	LC50	1	0.1	1
3rd	3	5	LC50	1	0.2	1
3rd	3	5	LC50	1	0.5	1
3rd	3	5	LC50	1	0.2	1
3rd	3	5	LC50	1	0.4	0
3rd	3	5	LC50	2	0.6	0
3rd	3	5	LC50	2	0.6	1
3rd	3	5	LC50	1	0.3	1
3rd	3	5	LC50	1	0.2	1
3rd	3	5	LC50	2	0.5	1
3rd	3	5	NoDipel	3	23.8	0
3rd	3	5	NoDipel	3	7.3	0
3rd	3	5	NoDipel	3	23.9	0
3rd	3	5	NoDipel	3	23.6	0
3rd	3	5	NoDipel	3	22.5	0
3rd	3	5	NoDipel	3	23.9	0
3rd	3	5	NoDipel	3	9.5	0
3rd	3	5	NoDipel	3	14.2	0
3rd	3	5	NoDipel	3	9.3	0
3rd	3	5	NoDipel	3	7.9	0
1st	3	7	LC20	2	1.8	0
1st	3	7	LC20	2	2.8	0
1st	3	7	LC20	3	3.7	0
1st	3	7	LC20	3	23	0
1st	3	7	LC20	2	3.3	0
1st	3	7	LC20	3	6.5	0
1st	3	7	LC20	3	7.3	0
1st	3	7	LC20	3	2.4	0
1st	3	7	LC20	2	3.3	1
1st	3	7	LC20	3	8.3	0
1st	3	7	LC50	2	1.6	0
1st	3	7	LC50	2	1.3	0
1st	3	7	LC50	2	3.2	0
1st	3	7	LC50	2	1.9	0
1st	3	7	LC50	3	15.6	0
1st	3	7	LC50	2	3.5	0
1st	3	7	LC50	3	12.5	0
1st	3	7	LC50	2	1.4	0
1st	3	7	LC50	3	6.6	0
1st	3	7	LC50	2	2.5	0
1st	3	7	NoDipel	4	38.2	0
1st	3	7	NoDipel	4	37.7	0
1st	3	7	NoDipel	4	44.1	0
1st	3	7	NoDipel	4	49.2	0
1st	3	7	NoDipel	4	63.5	0
1st	3	7	NoDipel	4	59.3	0
1st	3	7	NoDipel	4	62.2	0
1st	3	7	NoDipel	4	74.1	0
1st	3	7	NoDipel	4	39.3	0
1st	3	7	NoDipel	4	65.3	0
3rd	3	7	LC20	2	2.5	1
3rd	3	7	LC20	2	2.7	0
3rd	3	7	LC20	2	2.3	1
3rd	3	7	LC20	2	2.6	1
3rd	3	7	LC20	2	3.2	1
3rd	3	7	LC20	2	3	0
3rd	3	7	LC20	3	4.6	0
3rd	3	7	LC20	2	1.4	0
3rd	3	7	LC20	2	2.1	1
3rd	3	7	LC20	2	2.3	1
3rd	3	7	LC50	2	1.9	1
3rd	3	7	LC50	2	0.9	1
3rd	3	7	LC50	2	0.4	1
3rd	3	7	LC50	2	0.9	1
3rd	3	7	LC50	2	0.4	1
3rd	3	7	LC50	2	0.5	1
3rd	3	7	LC50	2	0.7	1
3rd	3	7	LC50	2	1.8	0
3rd	3	7	LC50	1	0.2	1
3rd	3	7	LC50	1	0.5	1
3rd	3	7	NoDipel	4	79.6	0
3rd	3	7	NoDipel	4	82.2	0
3rd	3	7	NoDipel	4	65.7	0
3rd	3	7	NoDipel	4	61.6	0
3rd	3	7	NoDipel	4	41.7	0
3rd	3	7	NoDipel	4	47.5	0
3rd	3	7	NoDipel	4	64.9	0
3rd	3	7	NoDipel	4	43.1	0
3rd	3	7	NoDipel	4	38.3	0
3rd	3	7	NoDipel	4	57.3	0
1st	3	9	LC20	4	24.9	0
1st	3	9	LC20	3	28.9	0
1st	3	9	LC20	3	15.8	0
1st	3	9	LC20	3	18.4	0
1st	3	9	LC20	3	9.9	0
1st	3	9	LC50	3	1.9	0
1st	3	9	LC50	3	2.3	0
1st	3	9	LC50	3	9.1	0
1st	3	9	LC50	2	1.6	0
1st	3	9	LC50	3	2.6	0
1st	3	9	LC50	4	40	0
1st	3	9	LC50	3	3.1	0
1st	3	9	LC50	2	1	0
1st	3	9	LC50	3	7.2	0
1st	3	9	LC50	3	2.6	0
1st	3	9	NoDipel	4	122.3	0
1st	3	9	NoDipel	5	176.1	0
1st	3	9	NoDipel	4	118.3	0
1st	3	9	NoDipel	5	217.1	0
1st	3	9	NoDipel	5	235	0
1st	3	9	NoDipel	5	194.4	0
1st	3	9	NoDipel	5	221.7	0
1st	3	9	NoDipel	5	220.6	0
1st	3	9	NoDipel	5	224.8	0
1st	3	9	NoDipel	5	218.7	0
3rd	3	9	LC20	3	10.4	0
3rd	3	9	LC20	3	11.7	0
3rd	3	9	LC20	3	11	0
3rd	3	9	LC20	3	6.2	0
3rd	3	9	LC20	3	7.7	0
3rd	3	9	LC20	3	5.9	0
3rd	3	9	LC20	3	3.7	0
3rd	3	9	LC20	3	6	0
3rd	3	9	LC20	3	2.9	0
3rd	3	9	LC20	3	12.3	0
3rd	3	9	LC50	3	3.5	0
3rd	3	9	LC50	3	3.4	0
3rd	3	9	LC50	2	1.2	1
3rd	3	9	LC50	2	0.7	1
3rd	3	9	LC50	2	1.2	1
3rd	3	9	LC50	2	2.1	0
3rd	3	9	LC50	2	0.3	1
3rd	3	9	LC50	2	0.7	1
3rd	3	9	LC50	3	3	0
3rd	3	9	LC50	2	1.9	0
3rd	3	9	NoDipel	4	114.1	0
3rd	3	9	NoDipel	5	202.1	0
3rd	3	9	NoDipel	4	69.8	0
3rd	3	9	NoDipel	5	160.7	0
3rd	3	9	NoDipel	5	273.1	0
3rd	3	9	NoDipel	4	117.2	0
3rd	3	9	NoDipel	4	122.9	0
3rd	3	9	NoDipel	5	203.6	0
3rd	3	9	NoDipel	4	137.2	0
3rd	3	9	NoDipel	5	119.4	0

## Sheet: FlowerData
Replicate	Day	CottonTrt	ZEAweight_mg	ZEAinstar	LBinstar	Mortality
1	1	BG2	0.1	1	1st	1
1	1	BG2	0.1	1	1st	1
1	1	BG2	0.1	1	1st	1
1	1	BG2	0.1	1	1st	1
1	1	BG2	0.1	1	1st	1
1	1	BG3	0.1	1	1st	1
1	1	BG3	0.1	1	1st	1
1	1	BG3	0.2	1	1st	1
1	1	BG3	0.1	1	1st	1
1	1	BG3	0.1	1	1st	1
1	1	NBt	0.1	1	1st	1
1	1	NBt	0.2	1	1st	0
1	1	NBt	0.1	1	1st	0
1	1	NBt	0.1	1	1st	0
1	1	NBt	0.1	1	1st	1
1	1	BG2	0.1	1	3rd	1
1	1	BG2	0.1	1	3rd	1
1	1	BG2	0.1	1	3rd	1
1	1	BG2	0.2	1	3rd	1
1	1	BG2	0.2	1	3rd	1
1	1	BG3	0.1	1	3rd	1
1	1	BG3	0.1	1	3rd	1
1	1	BG3	0.1	1	3rd	1
1	1	BG3	0.1	1	3rd	1
1	1	BG3	0.1	1	3rd	1
1	1	NBt	0.4	1	3rd	1
1	1	NBt	0.2	1	3rd	1
1	1	NBt	0.4	1	3rd	1
1	1	NBt	0.1	1	3rd	1
1	1	NBt	0.2	1	3rd	1
1	3	BG3	0.1	1	1st	1
1	3	BG3	0.1	1	1st	1
1	3	BG3	0.1	1	1st	1
1	3	NBt	1.3	2	1st	0
1	3	NBt	0.4	2	1st	1
1	3	NBt	0.5	2	1st	0
1	3	NBt	0.7	2	1st	1
1	3	NBt	0.3	2	1st	0
1	3	BG2	0.1	1	3rd	1
1	3	BG3	0.1	1	3rd	1
1	3	NBt	0.7	2	3rd	1
1	3	NBt	0.7	2	3rd	1
1	3	NBt	0.3	2	3rd	0
1	3	NBt	0.2	2	3rd	1
1	3	NBt	0.6	2	3rd	0
2	1	BG2	0.1	1	1st	1
2	1	BG2	0.1	1	1st	1
2	1	BG2	0.1	1	1st	1
2	1	BG2	0.1	1	1st	1
2	1	BG2	0.1	1	1st	1
2	1	BG3	0.1	1	1st	1
2	1	BG3	0.3	1	1st	1
2	1	BG3	0.1	1	1st	1
2	1	BG3	0.1	1	1st	1
2	1	BG3	0.1	1	1st	1
2	1	NBt	0.3	1	1st	1
2	1	NBt	0.3	1	1st	0
2	1	NBt	0.1	1	1st	0
2	1	NBt	0.1	1	1st	1
2	1	NBt	0.2	1	1st	1
2	1	BG2	0.1	1	3rd	1
2	1	BG2	0.1	1	3rd	1
2	1	BG2	0.1	1	3rd	1
2	1	BG2	0.1	1	3rd	1
2	1	BG2	0.1	1	3rd	1
2	1	BG3	0.1	1	3rd	1
2	1	BG3	0.1	1	3rd	1
2	1	BG3	0.1	1	3rd	1
2	1	BG3	0.2	1	3rd	1
2	1	BG3	0.1	1	3rd	1
2	1	NBt	0.2	1	3rd	1
2	1	NBt	0.2	1	3rd	1
2	1	NBt	0.1	1	3rd	1
2	1	NBt	0.1	1	3rd	1
2	1	NBt	0.2	1	3rd	1
2	3	BG2	0.2	1	1st	1
2	3	BG3	0.1	1	1st	1
2	3	NBt	0.7	2	1st	0
2	3	NBt	0.3	2	1st	0
2	3	NBt	0.8	2	1st	0
2	3	NBt	1.3	2	1st	0
2	3	NBt	0.7	2	1st	0
2	3	BG2	0.3	1	3rd	0
2	3	NBt	0.5	2	3rd	1
2	3	NBt	0.4	1	3rd	1
2	3	NBt	0.5	2	3rd	0
2	3	NBt	0.2	1	3rd	1
2	3	NBt	0.4	2	3rd	1
3	1	BG2	0.1	1	1st	1
3	1	BG2	0.3	1	1st	1
3	1	BG2	0.1	1	1st	1
3	1	BG2	0.1	1	1st	1
3	1	BG2	0.1	1	1st	1
3	1	BG3	0.4	1	1st	1
3	1	BG3	0.1	1	1st	1
3	1	BG3	0.1	1	1st	0
3	1	BG3	0.2	1	1st	1
3	1	BG3	0.1	1	1st	0
3	1	NBt	0.1	1	1st	1
3	1	NBt	0.3	1	1st	1
3	1	NBt	0.1	1	1st	0
3	1	NBt	0.3	1	1st	1
3	1	NBt	0.3	1	1st	1
3	1	BG2	0.2	1	3rd	1
3	1	BG2	0.1	1	3rd	1
3	1	BG2	0.1	1	3rd	1
3	1	BG2	0.2	1	3rd	1
3	1	BG2	0.1	1	3rd	1
3	1	BG3	0.1	1	3rd	1
3	1	BG3	0.1	1	3rd	1
3	1	BG3	0.1	1	3rd	1
3	1	BG3	0.1	1	3rd	1
3	1	BG3	0.1	1	3rd	1
3	1	NBt	0.5	1	3rd	1
3	1	NBt	0.3	1	3rd	1
3	1	NBt	0.2	1	3rd	1
3	1	NBt	0.5	1	3rd	1
3	1	NBt	0.3	1	3rd	1
3	3	BG2	0.1	1	1st	1
3	3	BG2	0.1	1	1st	1
3	3	BG2	0.1	1	1st	1
3	3	BG3	0.1	1	1st	1
3	3	BG3	0.1	1	1st	1
3	3	BG3	0.1	1	1st	1
3	3	NBt	0.9	2	1st	0
3	3	NBt	0.5	1	1st	1
3	3	NBt	0.5	2	1st	0
3	3	NBt	0.6	2	1st	0
3	3	NBt	0.3	2	1st	0
3	3	BG2	0.3	1	3rd	1
3	3	BG2	0.1	1	3rd	1
3	3	BG2	0.1	1	3rd	1
3	3	BG2	0.1	1	3rd	1
3	3	BG2	0.1	1	3rd	1
3	3	BG3	0.1	1	3rd	1
3	3	BG3	0.1	1	3rd	1
3	3	BG3	0.1	1	3rd	1
3	3	BG3	0.1	1	3rd	1
3	3	BG3	0.1	1	3rd	1
3	3	NBt	0.8	2	3rd	1
3	3	NBt	1	2	3rd	1
3	3	NBt	0.8	2	3rd	1
3	3	NBt	0.6	2	3rd	0
3	3	NBt	1	2	3rd	1
4	1	BG2	0.1	1	1st	1
4	1	BG2	0.1	1	1st	1
4	1	BG2	0.1	1	1st	1
4	1	BG2	0.2	1	1st	1
4	1	BG2	0.1	1	1st	1
4	1	BG3	0.1	1	1st	1
4	1	BG3	0.1	1	1st	1
4	1	BG3	0.1	1	1st	1
4	1	BG3	0.1	1	1st	1
4	1	BG3	0.2	1	1st	1
4	1	NBt	0.3	1	1st	1
4	1	NBt	0.4	1	1st	1
4	1	NBt	0.4	1	1st	1
4	1	NBt	0.2	1	1st	1
4	1	NBt	0.1	1	1st	1
4	1	BG2	0.1	1	3rd	1
4	1	BG2	0.1	1	3rd	1
4	1	BG2	0.1	1	3rd	1
4	1	BG2	0.2	1	3rd	1
4	1	BG2	0.2	1	3rd	1
4	1	BG3	0.1	1	3rd	1
4	1	BG3	0.1	1	3rd	1
4	1	BG3	0.1	1	3rd	1
4	1	BG3	0.1	1	3rd	1
4	1	BG3	0.1	1	3rd	0
4	1	NBt	0.2	1	3rd	1
4	1	NBt	0.2	1	3rd	0
4	1	NBt	0.1	1	3rd	1
4	1	NBt	0.3	1	3rd	1
4	1	NBt	0.1	1	3rd	1
4	3	BG3	0.1	1	1st	1
4	3	NBt	0.5	2	1st	1
4	3	NBt	0.4	1	1st	0
4	3	NBt	0.7	2	1st	0
4	3	NBt	0.4	2	1st	0
4	3	NBt	0.7	2	1st	0
4	3	BG2	0.1	1	3rd	1
4	3	BG2	0.1	1	3rd	1
4	3	NBt	1.1	2	3rd	1
4	3	NBt	0.7	2	3rd	1
4	3	NBt	0.6	2	3rd	1
4	3	NBt	0.4	2	3rd	1
4	3	NBt	0.4	1	3rd	0

## Sheet: Definitions
Term	Definition
LBinstar	Instar of lady beetle in the predation arena (first or third)
Replicate	Replicate of the experiment (dipel had 3 reps and flower had 4 reps)
Day	Bollworm age (time)
Diet Treatment	Concetratioon of Dipel added to diet in the dipel assay (none, LC20, and LC50)
ZEAinstar	Instar of bollworm in the predation arena (1-4)
ZEAweight_mg	Weight of bollworm in the predation arena in mg
Mortality	Mortality of bollworm in predation arena after 24 hours (1=dead, 0=alive)
CottonTrt	Type of cotton flower in flower assay (non-Bt=NBT, BG2=Bollgard II, BG3=Bollgard 3)
